# Supplementary material for: Comparative Genomics Revealed a Potential Threat of Aeromonas rivipollensis G87 Strain and Its Antibiotic Resistance
Source: Antibiotics (Basel). 2023 Jan 9;12(1):131. doi: 10.3390/antibiotics12010131 (PMC9855013; doi:10.3390/antibiotics12010131)
Supplement: Supplementary file 1 [file antibiotics-12-00131-s001.zip]

Archive with 1 entries (1 files):
- antibiotics-2091250-supplementary.pdf
